# Supplementary material for: Roadkills as a Method to Monitor Raccoon Dog Populations
Source: Animals (Basel). 2021 Nov 4;11(11):3147. doi: 10.3390/ani11113147 (PMC8614573; doi:10.3390/ani11113147)
Supplement: Supplementary file 1 [file animals-11-03147-s001.zip]

Archive with 1 entries (1 files):
- animals-1398080-supplementary.pdf
